# Supplementary material for: Determinants of acceptability of schistosomiasis mass drug administration among primary school children in Busega District, Northwestern Tanzania
Source: PLoS One. 2025 Jul 18;20(7):e0327737. doi: 10.1371/journal.pone.0327737 (PMC12273910; doi:10.1371/journal.pone.0327737)
Supplement: S1 Data — This Excel file contains the anonymized raw data collected from the questionnaires, which was used for all statistical analyses in the manuscript. (XLSX) [file pone.0327737.s004.xlsx]

## Sheet: Sheet1
Geographical Location of school	School name	Sex	Age	Age group	Class level	Parents education	Religion	Disability status	Living near by waterbody	Source of water	Uptake	Q11	Q12	Q13	Q14	Q15	Q16	Total score	Q21	Q22	Q23	Q24	Q25	Q26	Q27	Q28	Q29	Q30	Q31
1	Itongo	1	11	1	2	2	1	0	1	Lake	1	4	2	4	4	4	4	22	1	4	4	4	4	0	0	1	4	4	4
1	Itongo	1	13	1	2	2	1	0	0	n/a	1	4	2	4	4	4	4	22	4	4	4	2	4	0	1	2	4	4	4
1	Itongo	1	13	1	3	2	1	0	0	n/a	1	4	2	4	5	4	4	23	1	4	5	1	5	0	1	2	4	1	4
1	Chamugasa	1	11	2	1	3	1	0	1	Lake	1	2	2	3	4	4	3	18	2	3	4	2	2	0	0	2	3	2	2
2	Mkula	1	11	1	1	3	1	0	0	n/a	0	2	2	2	3	3	2	14	2	3	4	2	2	0	0	2	4	2	2
1	Itongo	1	13	1	2	2	1	0	1	Pond	0	3	3	3	1	3	3	16	3	3	3	3	3	0	0	3	3	3	3
1	Itongo	1	11	1	2	5	2	0	1	Lake	1	4	2	4	4	5	4	23	4	4	4	2	4	0	0	3	4	1	3
1	Itongo	1	12	1	2	1	1	0	0	n/a	1	4	2	4	4	4	4	22	1	4	4	2	4	0	0	2	4	4	2
1	Itongo	1	13	1	3	3	1	0	1	Lake	1	4	2	5	4	4	4	23	5	4	4	1	4	1	1	1	5	4	2
1	Itongo	1	13	1	2	3	1	0	0	n/a	0	3	3	3	2	3	3	17	3	3	3	3	3	0	0	3	3	3	3
1	Itongo	1	12	1	2	3	1	0	1	Lake	1	4	2	2	2	3	4	17	2	3	3	2	4	0	0	2	3	1	2
1	Itongo	1	12	1	2	1	1	0	1	Lake	1	4	3	5	4	5	5	26	4	4	4	2	5	0	0	1	5	5	1
1	Itongo	1	12	1	2	1	1	0	1	River	1	4	2	1	3	3	2	15	2	3	3	2	2	0	0	1	3	2	2
1	Itongo	1	12	1	2	1	1	0	0	n/a	1	4	2	4	4	4	4	22	4	4	4	2	4	0	0	3	3	4	4
1	Itongo	1	11	1	2	3	1	0	1	Lake	1	4	2	5	4	4	4	23	4	4	4	2	4	0	0	2	4	4	4
1	Itongo	1	13	1	2	2	1	0	0	n/a	1	4	2	4	2	3	2	17	2	4	4	2	4	0	0	2	4	4	4
1	Itongo	1	13	1	3	2	1	0	0	n/a	1	4	2	3	5	3	4	21	5	4	4	3	1	0	0	2	4	1	2
1	Itongo	1	12	1	3	1	1	0	1	Lake	1	4	2	4	5	4	4	23	4	4	4	4	4	0	0	2	4	4	4
1	Itongo	1	12	1	2	1	1	0	1	Lake	1	4	2	4	4	4	4	22	4	4	4	2	4	0	0	2	4	5	2
1	Itongo	1	13	1	3	2	1	1	0	n/a	1	4	4	4	4	5	4	25	4	4	4	3	4	0	0	2	5	4	2
1	Itongo	1	13	1	3	2	1	0	0	n/a	1	3	2	4	4	4	4	21	4	4	4	3	4	0	0	2	4	4	2
1	Itongo	1	13	1	3	2	1	0	0	n/a	1	4	2	4	4	4	4	22	5	4	4	3	3	0	0	2	4	4	2
1	Itongo	0	12	1	3	4	1	0	1	Dam	1	4	2	4	4	4	4	22	4	4	4	2	4	0	1	2	4	4	2
1	Itongo	1	14	2	3	4	1	0	1	Lake	1	4	2	4	4	4	4	22	4	4	4	2	4	0	0	1	4	4	2
1	Itongo	0	16	2	3	3	1	0	1	Lake	1	2	2	2	3	4	4	17	2	4	4	2	4	0	0	2	4	2	2
1	Itongo	0	13	1	3	3	1	0	0	n/a	1	3	4	1	2	4	2	16	2	4	4	2	4	0	0	1	4	2	2
1	Itongo	0	12	1	3	4	1	0	0	n/a	1	1	2	1	1	4	4	13	2	4	4	2	2	0	0	2	4	2	4
1	Itongo	0	14	2	3	4	1	0	0	n/a	1	4	2	4	4	4	5	23	4	4	4	2	4	0	0	1	4	4	2
1	Itongo	0	11	1	3	3	1	0	1	River	1	1	4	1	2	4	4	16	2	4	4	2	4	0	0	1	4	1	4
1	Itongo	0	13	1	3	2	1	0	1	Lake	0	3	3	3	4	4	4	21	3	3	3	3	4	0	0	3	4	3	4
1	Itongo	0	13	1	3	4	1	0	1	Lake	1	4	2	4	4	4	4	22	4	4	4	2	4	0	0	1	4	4	2
1	Itongo	0	12	1	2	2	1	0	1	Lake	0	3	3	3	1	4	3	17	3	3	3	4	2	0	0	3	3	1	3
1	Itongo	0	14	2	3	4	1	0	0	n/a	1	1	2	1	2	2	2	10	2	2	2	2	2	0	0	2	2	2	2
1	Itongo	0	13	1	3	3	1	0	1	Lake	1	1	2	1	3	4	4	15	2	4	3	2	4	0	0	2	2	4	2
1	Itongo	0	12	1	3	3	1	0	1	River	1	4	2	4	4	4	4	22	4	4	4	2	4	0	0	1	3	4	2
1	Itongo	0	13	1	3	3	1	0	0	n/a	1	4	2	4	4	4	4	22	4	4	4	2	4	0	0	1	4	4	2
1	Itongo	0	14	2	3	3	1	0	1	River	1	4	2	5	4	4	4	23	4	4	4	2	4	0	0	1	3	4	2
1	Itongo	0	13	1	3	3	1	0	0	n/a	1	1	4	2	2	4	5	18	2	3	4	2	4	0	0	1	4	2	2
1	Itongo	0	15	2	3	4	1	0	0	n/a	1	1	4	1	1	3	4	14	1	2	3	2	4	0	0	1	2	2	2
1	Itongo	0	13	1	3	3	1	0	0	n/a	1	4	2	4	4	4	4	22	4	4	4	2	4	0	0	1	4	4	2
1	Itongo	0	13	1	3	4	1	0	0	n/a	0	3	3	1	2	2	2	13	1	3	3	3	2	0	0	3	3	1	3
1	Itongo	0	14	2	3	4	1	0	0	n/a	1	4	2	4	4	4	4	22	4	4	4	2	4	0	0	1	4	4	2
1	Itongo	0	12	1	3	3	1	0	0	n/a	0	3	3	3	3	3	3	18	1	2	2	2	2	0	0	3	3	2	3
1	Itongo	0	13	1	3	3	1	0	1	Lake	1	4	2	4	5	4	4	23	4	4	4	2	4	0	0	1	4	4	2
1	Itongo	0	11	1	3	3	1	0	1	Dam	1	4	2	4	5	4	4	23	4	4	4	2	4	0	0	1	4	4	2
1	Itongo	1	14	2	3	3	1	0	1	Lake	1	4	2	4	4	4	4	22	4	4	4	2	4	1	0	1	4	4	2
1	Itongo	0	13	1	2	3	1	0	1	River	1	4	4	4	4	4	4	24	4	4	4	2	4	0	0	2	4	4	2
1	Itongo	1	13	1	3	3	1	0	0	n/a	1	2	1	4	4	4	4	19	4	4	4	1	4	0	0	1	4	4	4
1	Itongo	1	17	2	3	3	1	0	1	Pond	1	3	1	4	4	4	4	20	4	4	4	1	1	0	0	1	1	4	1
1	Itongo	1	15	2	3	4	1	0	0	n/a	1	2	2	2	2	5	4	17	2	4	4	1	4	0	0	1	4	2	1
1	Itongo	1	13	1	3	3	1	0	1	Pond	1	1	5	1	2	4	2	15	1	4	3	4	4	0	0	1	4	4	5
1	Itongo	1	13	1	3	3	1	0	1	Lake	1	1	1	4	4	5	5	20	2	5	4	1	4	0	0	1	5	5	1
1	Itongo	1	12	1	3	5	1	0	1	Lake	1	4	1	4	4	5	5	23	4	4	5	1	5	0	0	1	5	5	1
1	Itongo	1	15	2	3	3	1	0	0	n/a	0	3	2	3	4	5	2	19	4	5	5	1	4	0	0	1	5	5	5
1	Itongo	1	13	1	3	3	2	1	1	Lake	1	4	1	4	4	5	5	23	5	5	5	1	4	0	0	1	5	5	1
1	Itongo	1	13	1	3	3	1	0	1	Lake	0	3	2	3	2	4	1	15	3	4	4	1	4	0	0	1	1	3	1
1	Itongo	1	15	2	3	3	1	0	0	n/a	1	2	4	2	4	4	4	20	4	3	4	1	5	0	0	1	3	5	1
1	Itongo	1	14	2	3	3	1	1	1	Lake	0	3	2	1	1	3	3	13	3	4	3	1	3	0	0	1	3	4	5
1	Itongo	1	13	1	3	1	1	0	1	River	0	3	1	3	1	3	4	15	2	4	4	1	5	0	0	1	1	1	1
1	Itongo	1	15	2	3	2	1	0	0	n/a	1	4	1	2	4	5	5	21	4	5	5	1	5	0	0	1	5	5	1
1	Itongo	1	14	2	3	1	1	0	0	n/a	1	4	1	2	4	5	4	20	4	5	4	1	5	0	0	1	5	5	1
1	Itongo	1	14	2	3	4	1	0	0	n/a	1	2	1	4	4	4	2	17	4	4	5	1	5	0	0	1	4	4	1
1	Itongo	1	13	1	3	4	1	0	0	n/a	1	2	1	2	5	5	2	17	5	4	4	1	4	0	0	1	4	4	1
1	Itongo	1	13	1	3	4	1	0	0	n/a	1	1	1	2	3	1	1	9	2	1	1	5	1	0	0	1	1	1	1
1	Itongo	1	13	1	3	1	1	0	0	n/a	1	4	1	4	5	5	2	21	3	5	5	5	5	0	0	1	5	4	2
1	Itongo	1	15	2	3	1	1	0	1	Lake	0	3	5	1	2	4	2	17	3	4	4	5	1	0	0	1	1	3	1
1	Itongo	1	11	1	3	5	1	0	1	River	0	3	3	3	4	4	2	19	4	4	4	1	5	0	0	1	5	5	1
1	Itongo	0	13	1	3	4	1	0	0	n/a	1	4	1	4	4	3	2	18	2	3	3	1	1	0	0	1	1	4	1
1	Itongo	1	13	1	2	3	1	0	0	n/a	1	1	1	2	4	4	4	16	4	4	4	1	2	1	1	1	4	5	4
1	Itongo	0	12	1	2	2	1	0	0	n/a	1	4	1	4	4	4	4	21	4	4	4	1	4	0	0	1	4	5	1
1	Itongo	1	13	1	2	4	2	1	0	n/a	1	4	1	4	4	4	4	21	4	4	5	1	4	1	1	2	4	4	4
1	Itongo	0	12	1	2	1	2	0	0	n/a	0	1	1	2	2	4	4	14	2	3	4	1	4	0	0	1	4	4	1
1	Itongo	1	11	1	2	2	2	0	0	n/a	1	4	1	5	5	4	4	23	4	4	4	1	4	1	1	1	4	4	1
1	Itongo	0	11	1	2	3	1	0	0	n/a	0	1	1	2	2	4	2	12	1	2	1	1	4	0	0	1	1	1	4
1	Itongo	1	11	1	2	4	1	0	1	Lake	0	1	1	4	4	4	4	18	4	4	1	1	4	0	0	2	4	4	1
1	Itongo	0	12	1	2	1	1	0	1	Lake	0	1	1	1	1	1	2	7	2	1	1	1	2	0	0	1	4	4	1
1	Itongo	0	12	1	2	3	1	0	0	n/a	1	1	4	1	1	1	2	10	1	1	1	4	2	0	0	1	1	1	1
1	Itongo	0	12	1	2	4	1	0	0	n/a	0	1	1	2	2	1	2	9	2	1	1	1	3	0	0	3	1	1	1
1	Itongo	0	12	1	2	4	1	0	0	n/a	0	1	1	1	5	1	2	11	2	1	1	1	4	0	0	1	4	4	1
1	Itongo	0	12	1	2	3	1	0	0	n/a	0	4	1	4	4	4	4	21	5	4	4	1	4	0	0	4	4	5	1
1	Itongo	0	12	1	2	1	1	0	0	n/a	0	1	1	1	2	1	4	10	2	1	4	1	2	0	0	3	4	1	1
1	Itongo	0	11	1	2	5	1	0	0	n/a	0	1	1	1	4	1	4	12	2	1	1	1	4	1	1	1	4	2	1
1	Itongo	0	12	1	2	3	1	0	0	n/a	1	4	1	2	4	1	2	14	4	1	1	1	4	0	0	2	1	1	1
1	Itongo	0	10	1	2	4	1	0	0	n/a	0	1	1	1	2	1	4	10	2	1	4	1	4	0	0	2	1	4	1
1	Itongo	0	11	1	2	5	2	0	0	n/a	1	5	5	5	4	5	5	29	5	5	2	5	5	0	0	1	5	1	1
1	Itongo	1	12	1	2	3	1	0	0	n/a	0	5	5	4	3	1	2	20	1	1	1	5	1	0	0	1	2	1	4
1	Itongo	1	12	1	2	5	1	0	1	Lake	0	1	5	1	3	5	1	16	1	5	2	1	1	0	0	1	5	1	1
1	Itongo	0	12	1	2	4	1	0	0	n/a	1	2	1	1	1	5	1	11	4	5	1	1	5	0	0	1	5	2	1
1	Itongo	1	13	1	2	5	1	0	1	Dam	0	1	5	1	2	1	1	11	1	2	1	1	4	0	0	1	5	1	2
1	Itongo	0	15	2	3	3	1	0	0	n/a	1	5	1	5	4	3	1	19	1	3	3	3	3	0	0	1	3	1	1
1	Itongo	0	11	1	2	4	1	0	1	Lake	1	1	5	1	2	5	1	15	1	5	1	1	5	0	0	1	4	2	4
1	Itongo	0	13	1	3	3	1	0	0	n/a	0	1	5	1	2	1	1	11	1	1	2	1	4	0	0	2	2	1	1
1	Itongo	1	13	1	2	4	1	0	1	Lake	1	1	1	5	5	4	5	21	4	5	2	1	1	0	0	1	1	4	1
1	Itongo	0	11	1	3	4	1	0	1	Lake	1	5	1	5	5	1	1	18	1	1	2	1	1	0	0	1	1	2	1
1	Itongo	1	13	1	3	4	1	0	1	Lake	1	5	1	4	5	5	5	25	4	1	3	1	5	0	0	1	5	4	1
1	Itongo	1	13	1	2	1	1	0	1	Lake	1	1	1	2	5	5	4	18	4	5	2	1	4	0	0	1	4	4	4
1	Itongo	1	11	1	2	1	2	0	0	n/a	1	5	1	4	4	5	4	23	4	5	2	1	5	0	0	2	5	5	1
1	Itongo	1	12	1	2	1	3	1	1	Lake	0	1	1	1	2	1	1	7	1	3	3	4	1	0	0	2	1	1	1
1	Itongo	1	12	1	2	1	1	0	0	n/a	1	1	5	5	3	5	1	20	1	1	3	1	1	0	0	2	5	1	1
1	Itongo	0	11	1	3	4	1	0	0	n/a	1	5	1	4	4	5	4	23	4	5	3	1	5	0	0	2	5	2	1
1	Itongo	0	11	1	2	1	1	0	0	n/a	1	4	5	4	5	5	5	28	4	4	2	2	5	0	0	2	5	4	1
1	Itongo	0	11	1	2	5	1	0	0	n/a	1	5	1	4	5	5	4	24	4	4	2	1	5	0	0	2	5	4	1
1	Itongo	0	12	1	3	1	1	0	1	River	0	5	5	4	4	5	5	28	4	5	2	2	5	0	0	1	5	4	1
1	Itongo	0	10	1	2	3	1	0	0	n/a	0	1	1	1	2	1	1	7	3	3	1	4	2	0	0	3	1	1	1
1	Itongo	0	10	1	2	4	1	0	0	n/a	0	1	1	4	2	4	4	16	4	4	2	1	4	0	0	3	4	4	1
1	Kabita	1	13	1	2	3	1	0	1	Lake	1	4	4	4	4	4	5	25	4	4	4	4	5	0	0	1	4	5	4
1	Kabita	0	14	2	3	3	1	0	0	n/a	1	4	2	4	5	4	4	23	2	4	4	2	4	0	0	1	4	2	2
1	Kabita	1	13	1	3	3	1	0	1	Lake	1	2	4	4	5	5	5	25	4	5	5	5	5	0	0	1	5	5	4
1	Kabita	1	12	1	2	3	1	0	1	Lake	1	4	2	4	4	4	4	22	4	4	4	2	4	0	0	2	4	4	2
1	Kabita	0	10	1	2	1	1	0	1	Lake	1	4	2	2	4	5	2	19	2	4	4	2	4	0	0	2	4	4	4
1	Kabita	1	13	1	3	3	1	0	1	Lake	1	4	2	4	4	4	4	22	4	4	4	2	4	0	1	2	4	4	4
1	Kabita	0	13	1	2	2	1	0	0	n/a	1	2	4	4	4	3	4	21	4	4	4	2	4	0	0	2	4	4	4
1	Kabita	0	12	1	3	3	1	0	0	n/a	1	2	2	2	2	4	4	16	2	4	4	2	2	0	1	1	4	2	2
1	Kabita	0	11	1	2	3	1	0	0	n/a	1	2	4	4	4	4	4	22	4	4	4	4	4	0	0	1	4	4	4
1	Kabita	0	11	1	2	3	1	0	1	Lake	1	4	2	4	4	4	4	22	4	4	4	2	4	0	0	1	4	4	2
1	Kabita	1	13	1	2	3	1	0	1	Lake	1	4	2	4	4	5	4	23	4	4	4	2	5	0	0	1	5	4	4
1	Kabita	0	13	1	2	3	1	0	1	Dam	1	4	2	4	5	4	4	23	4	4	4	2	4	0	0	1	4	4	4
1	Kabita	1	11	1	2	3	1	0	1	Lake	1	4	2	4	5	4	4	23	4	4	4	2	4	0	0	2	4	4	4
1	Kabita	0	13	1	2	3	1	0	0	n/a	1	4	2	4	4	4	4	22	4	4	4	4	4	1	0	1	4	4	4
1	Kabita	0	11	1	2	4	1	0	1	Lake	1	4	2	4	4	4	4	22	4	4	4	2	4	0	0	1	4	4	4
1	Kabita	1	13	1	2	3	1	0	1	Lake	1	4	2	4	4	5	4	23	4	4	4	2	4	0	0	2	4	4	4
1	Kabita	1	12	1	2	1	1	0	1	Lake	1	2	2	4	4	4	4	20	5	5	5	2	4	0	0	2	5	4	2
1	Kabita	1	12	1	2	2	1	0	1	Lake	1	4	2	4	4	4	4	22	4	4	4	2	4	0	0	2	4	4	4
1	Kabita	1	12	1	2	2	1	0	1	Lake	1	4	2	4	4	4	4	22	4	4	4	3	5	0	0	2	4	4	4
1	Kabita	0	13	1	2	3	1	0	1	Lake	1	4	2	4	4	4	4	22	4	4	4	2	4	0	0	1	4	4	4
1	Kabita	1	13	1	2	3	2	0	1	Lake	1	4	2	4	2	4	4	20	4	5	4	2	4	0	0	1	4	4	4
1	Kabita	1	12	1	2	3	1	0	1	Lake	0	3	3	3	4	3	3	19	4	3	3	2	2	0	0	3	3	2	3
1	Kabita	1	14	2	3	2	1	0	1	Lake	1	4	2	4	4	4	4	22	4	4	4	2	5	0	0	2	4	4	4
1	Kabita	0	11	1	2	2	1	0	0	n/a	1	4	2	4	4	4	4	22	4	4	4	2	4	0	1	2	4	4	4
1	Kabita	0	16	2	3	2	1	0	1	Lake	1	4	2	4	5	4	4	23	4	4	4	2	5	0	0	2	5	5	4
1	Kabita	0	12	1	2	3	1	0	0	n/a	0	3	2	2	2	4	3	16	2	4	3	3	2	0	0	3	3	1	3
1	Kabita	1	14	2	2	3	1	0	0	n/a	1	4	2	4	4	4	4	22	4	4	4	2	4	0	0	2	4	4	4
1	Kabita	0	12	1	2	2	1	0	1	River	1	4	2	4	4	4	4	22	4	4	4	2	4	0	1	2	4	4	4
1	Kabita	1	14	2	2	2	1	0	0	n/a	1	4	2	4	1	4	4	19	4	4	4	2	4	0	0	2	4	4	4
1	Kabita	0	12	1	2	3	1	0	1	Lake	1	4	2	4	5	4	4	23	4	4	4	2	4	0	0	1	4	4	4
1	Kabita	1	12	1	2	1	1	0	0	n/a	1	4	2	4	4	4	4	22	5	4	4	2	5	0	0	1	4	5	2
1	Kabita	0	12	1	2	3	1	0	1	Lake	1	4	2	4	4	4	4	22	4	4	4	2	4	0	0	1	4	4	4
1	Kabita	1	12	1	2	1	1	0	1	Lake	1	4	2	4	4	4	4	22	4	4	4	2	5	0	0	2	4	5	4
1	Kabita	0	11	1	2	3	1	0	1	Lake	1	2	2	2	2	4	2	14	2	4	4	2	2	0	1	2	4	2	4
1	Kabita	1	10	1	2	2	1	0	0	n/a	1	4	2	5	5	4	5	25	4	4	4	2	4	0	0	2	5	5	2
1	Kabita	0	11	1	2	3	1	0	1	Dam	1	2	2	1	2	4	4	15	2	4	4	2	4	0	0	1	4	2	2
1	Kabita	1	11	1	2	3	1	0	1	Lake	1	4	2	2	1	3	1	13	2	4	3	3	2	0	0	2	4	2	4
1	Kabita	0	12	1	2	3	1	0	1	Lake	1	4	2	4	4	4	4	22	4	4	4	4	4	0	0	2	4	4	4
1	Kabita	0	13	1	2	3	1	0	1	Lake	1	4	2	4	5	4	4	23	4	4	4	4	4	0	1	2	4	4	4
1	Kabita	1	13	1	2	3	1	0	1	River	1	4	2	4	5	4	4	23	4	4	4	3	4	0	0	1	4	4	2
1	Kabita	0	13	1	2	3	3	0	0	n/a	1	4	2	4	4	4	4	22	4	4	4	2	4	0	0	1	4	4	4
1	Kabita	1	12	1	2	1	3	0	1	Lake	1	4	2	4	2	4	4	20	4	4	4	2	4	0	0	2	4	4	4
1	Kabita	1	12	1	2	4	1	0	0	n/a	1	2	2	4	4	4	4	20	4	4	4	2	4	0	0	2	5	5	4
1	Kabita	1	13	1	3	4	1	0	1	Lake	1	1	2	4	5	4	4	20	4	2	2	1	5	0	0	2	4	4	4
1	Kabita	0	15	2	3	3	1	0	1	Lake	0	4	5	4	2	4	2	21	2	5	2	1	5	0	0	1	4	2	1
1	Kabita	0	14	2	3	3	1	0	1	Lake	1	5	5	5	4	5	4	28	4	4	2	1	5	0	0	2	4	4	1
1	Kabita	1	13	1	3	3	1	0	0	n/a	1	4	5	4	4	4	4	25	4	4	3	1	5	0	0	1	4	4	1
1	Kabita	1	14	2	3	3	1	1	0	n/a	1	4	2	4	4	4	4	22	2	2	3	2	4	0	0	1	4	2	2
1	Kabita	0	13	1	3	4	1	0	0	n/a	1	2	1	2	5	4	4	18	2	4	3	2	2	0	0	2	4	2	1
1	Kabita	1	13	1	3	3	1	0	0	n/a	1	5	5	4	5	4	4	27	4	4	2	2	4	0	0	1	5	4	1
1	Kabita	0	12	1	3	3	1	0	0	n/a	1	5	2	4	5	4	4	24	4	2	2	2	5	0	0	1	2	4	1
1	Kabita	1	14	2	3	3	1	0	0	n/a	1	5	2	4	4	4	4	23	4	4	3	2	4	0	0	2	4	4	2
1	Kabita	1	11	1	2	2	1	0	0	n/a	1	4	2	4	4	4	4	22	2	4	3	2	5	0	0	2	4	2	2
1	Kabita	0	12	1	2	5	1	0	1	Lake	0	2	4	4	2	4	2	18	2	3	3	1	1	0	0	2	2	2	1
1	Kabita	0	11	1	2	4	1	0	1	Lake	1	4	4	4	5	4	4	25	4	2	3	2	5	0	0	1	4	4	2
1	Kabita	0	11	1	2	1	1	0	0	n/a	0	2	4	1	1	4	2	14	2	4	3	4	1	0	0	1	1	1	1
1	Kabita	1	12	1	2	3	1	0	0	n/a	0	4	5	4	4	4	4	25	2	4	2	1	4	0	0	1	4	2	1
1	Kabita	0	11	1	2	1	1	1	0	n/a	1	4	1	4	2	4	2	17	4	4	2	2	1	0	0	1	3	4	2
1	Kabita	0	11	1	2	3	1	0	1	Lake	1	4	4	4	4	4	4	24	2	4	3	2	5	0	0	1	4	2	4
1	Kabita	0	12	1	2	3	1	0	0	n/a	1	4	2	2	5	3	2	18	2	3	3	2	4	0	0	2	2	4	4
1	Kabita	0	13	1	2	1	1	0	1	Lake	1	2	2	4	1	3	2	14	4	3	3	2	4	0	0	1	3	2	1
1	Kabita	0	11	1	2	2	1	0	0	n/a	1	4	1	4	1	1	2	13	2	1	1	2	1	0	0	1	2	4	1
1	Kabita	0	12	1	2	1	1	0	0	n/a	1	4	1	4	4	4	4	21	4	4	4	2	5	0	0	1	4	4	1
1	Kabita	0	12	1	2	4	1	0	1	Lake	1	2	1	4	4	5	4	20	5	5	5	1	5	0	0	1	5	5	5
1	Kabita	0	11	1	2	1	1	0	1	Lake	0	3	5	3	2	3	3	19	3	3	3	5	4	0	0	3	3	1	1
1	Kabita	0	11	1	2	1	1	0	0	n/a	1	1	1	1	5	1	1	10	3	1	1	5	1	0	0	1	1	1	5
1	Kabita	0	11	1	2	3	1	0	1	Lake	1	2	1	5	4	4	4	20	2	5	4	1	5	0	0	1	1	5	5
1	Kabita	0	12	1	3	3	1	0	1	Lake	0	3	3	3	4	3	3	19	3	3	3	3	3	0	0	1	5	5	3
1	Kabita	0	13	1	2	2	1	0	1	Lake	1	2	1	1	1	5	2	12	4	3	4	1	5	0	0	1	3	4	2
1	Kabita	1	12	1	2	3	1	0	1	Lake	1	1	2	4	4	5	4	20	4	4	4	2	4	0	0	1	5	4	1
1	Kabita	1	15	2	2	4	1	0	0	n/a	1	4	5	1	2	1	1	14	2	1	1	5	1	0	0	1	1	1	3
1	Kabita	1	11	1	2	1	1	0	0	n/a	1	2	2	1	2	1	1	9	1	1	1	5	1	0	0	1	1	1	1
1	Kabita	1	13	1	2	3	1	0	0	n/a	0	3	3	3	1	3	3	16	3	3	3	3	3	0	0	1	3	3	3
1	Kabita	1	11	1	2	3	1	0	0	n/a	1	1	1	4	4	4	4	18	4	5	4	2	4	0	0	1	4	4	1
1	Kabita	1	12	1	2	1	1	0	1	Lake	1	4	2	4	4	4	4	22	2	4	4	2	4	0	0	1	4	2	5
1	Kabita	1	11	1	2	4	3	0	0	n/a	1	4	2	3	1	4	4	18	2	4	4	2	4	0	0	1	4	2	1
1	Kabita	1	11	1	2	3	1	0	0	n/a	1	4	4	4	5	4	4	25	2	4	5	2	4	0	0	1	4	4	1
1	Kabita	1	13	1	2	3	1	0	1	River	1	1	2	4	2	1	3	13	2	3	4	2	4	0	0	1	4	2	1
1	Kabita	1	12	1	2	3	1	0	0	n/a	0	3	2	3	5	4	4	21	3	4	4	2	4	0	0	3	4	4	3
1	Kabita	1	13	1	2	4	1	0	1	River	1	4	2	4	4	4	4	22	4	4	4	2	4	0	0	1	4	4	2
2	Mkula	1	12	1	2	3	3	0	0	n/a	0	3	5	4	4	3	3	22	3	4	4	4	3	0	0	3	1	3	3
2	Mkula	1	11	1	2	3	1	0	1	Lake	1	2	2	4	4	4	2	18	4	4	4	2	4	0	0	1	4	2	1
2	Mkula	1	11	1	2	3	1	0	1	Lake	1	2	2	2	4	4	4	18	4	4	4	4	4	0	0	1	4	4	1
1	Kabita	0	13	1	2	3	1	0	0	n/a	0	1	1	2	2	3	3	12	3	3	3	3	3	0	0	1	3	2	3
1	Kabita	0	13	1	3	1	1	0	1	Lake	1	4	1	4	4	4	5	22	5	4	4	1	4	0	0	1	4	5	1
1	Kabita	1	12	1	2	4	1	0	0	n/a	1	4	1	5	4	1	4	19	4	4	4	1	4	0	0	1	4	5	1
1	Kabita	1	12	1	2	1	1	0	0	n/a	1	1	1	4	2	1	2	11	2	3	3	4	4	0	0	1	1	2	4
1	Kabita	0	10	1	2	3	1	1	1	Lake	1	4	1	4	4	4	5	22	5	4	4	1	4	0	1	1	4	5	1
1	Kabita	0	11	1	2	4	1	0	1	Lake	1	4	1	5	5	4	5	24	5	4	4	1	4	1	1	1	4	5	1
1	Kabita	0	12	1	2	3	1	0	0	n/a	1	1	1	5	5	4	5	21	5	4	4	1	4	0	1	1	4	4	1
1	Kabita	1	14	2	3	4	1	0	1	Lake	1	5	1	5	4	4	5	24	5	4	4	1	4	0	1	1	4	5	1
1	Kabita	0	13	1	2	3	1	0	0	n/a	1	4	1	1	4	1	4	15	2	4	4	1	4	0	0	2	4	2	1
1	Kabita	0	13	1	2	3	1	0	1	Lake	1	4	1	4	4	4	4	21	2	4	4	4	2	1	1	1	4	2	1
1	Kabita	1	13	1	2	2	1	0	0	n/a	0	1	1	2	3	3	2	12	1	4	4	1	4	0	0	1	4	4	1
1	Kabita	0	11	1	2	3	1	0	1	Pond	1	4	1	5	4	4	5	23	5	4	4	1	4	1	1	1	4	4	1
1	Kabita	1	11	1	2	1	1	0	0	n/a	0	4	4	4	4	4	5	25	4	4	4	1	4	0	1	1	4	4	1
1	Kabita	1	12	1	2	3	1	0	1	Lake	1	4	1	4	2	4	4	19	2	4	4	1	2	0	0	1	4	2	1
1	Kabita	0	12	1	2	4	1	0	0	n/a	1	5	1	5	4	4	4	23	4	4	4	1	4	0	0	1	3	5	3
1	Kabita	0	11	1	2	3	1	0	1	Lake	1	4	1	4	4	4	4	21	4	4	4	1	4	1	1	1	4	4	1
1	Kabita	0	11	1	2	3	1	0	1	Lake	1	4	1	4	4	4	5	22	5	4	4	1	4	1	1	1	4	5	1
1	Kabita	0	13	1	2	3	1	0	0	n/a	1	4	1	4	5	4	4	22	5	4	4	1	4	1	1	1	4	5	1
1	Kabita	0	11	1	2	3	1	0	0	n/a	0	1	4	1	2	1	2	11	2	2	2	1	4	0	0	1	4	2	1
1	Kabita	0	12	1	2	3	1	0	0	n/a	1	4	1	4	4	4	4	21	4	4	4	1	4	0	0	1	4	4	1
1	Kabita	0	11	1	2	5	1	0	1	Lake	1	1	1	4	4	4	4	18	4	4	4	1	4	0	0	1	3	2	1
1	Kabita	0	11	1	2	3	1	0	0	n/a	1	1	1	2	4	1	2	11	2	2	2	1	2	0	0	1	2	2	4
1	Chamugasa	1	14	2	3	2	1	0	1	Lake	1	4	2	4	4	4	4	22	4	4	4	2	4	0	0	1	4	4	4
1	Chamugasa	1	15	2	3	3	1	0	1	Lake	1	4	2	4	5	4	4	23	4	4	5	2	4	0	0	1	5	4	2
1	Chamugasa	1	14	2	3	3	1	0	1	Lake	1	4	2	4	5	4	4	23	4	4	4	2	4	0	0	2	4	4	2
1	Chamugasa	0	14	2	3	3	1	0	0	n/a	1	4	2	4	4	4	4	22	4	4	4	2	2	0	0	2	4	2	2
1	Chamugasa	0	13	1	3	3	1	0	1	Lake	1	4	2	4	4	3	4	21	4	4	4	2	2	0	0	2	4	4	4
1	Chamugasa	0	14	2	3	4	1	0	1	River	1	4	2	4	4	4	4	22	4	4	4	4	5	0	0	2	4	4	4
1	Chamugasa	1	14	2	3	3	1	0	1	Lake	1	4	2	4	4	4	4	22	4	4	4	2	4	0	0	2	4	4	2
1	Chamugasa	0	13	1	3	3	1	0	1	Lake	1	4	2	4	4	5	4	23	4	4	3	2	3	0	0	2	3	4	4
1	Chamugasa	0	14	2	3	4	1	0	1	Dam	1	5	2	5	5	3	5	25	1	4	4	2	5	0	0	2	3	4	4
1	Chamugasa	0	14	2	3	3	1	0	0	n/a	1	1	2	2	2	3	4	14	4	4	4	2	4	0	0	2	4	4	4
1	Chamugasa	0	14	2	3	3	1	0	1	River	1	1	2	4	4	4	4	19	4	4	4	2	5	0	0	4	4	4	4
1	Chamugasa	1	13	1	3	3	1	0	1	River	1	1	2	1	2	5	2	13	2	4	4	2	1	0	0	2	4	2	4
1	Chamugasa	1	13	1	3	3	1	1	1	Lake	1	4	2	4	4	4	4	22	4	4	4	2	4	0	0	1	4	4	2
1	Chamugasa	0	13	1	3	1	1	0	1	Lake	1	4	2	5	4	3	4	22	4	4	4	2	4	0	0	2	4	4	4
1	Chamugasa	1	12	1	3	2	1	0	1	Lake	1	4	2	4	4	4	4	22	4	2	4	2	4	0	0	1	4	4	2
1	Chamugasa	1	15	2	3	3	1	0	1	River	1	4	3	4	4	4	4	23	4	4	4	2	4	0	0	2	3	4	4
1	Chamugasa	0	14	2	3	2	1	0	1	Lake	1	2	2	2	4	4	4	18	4	4	4	2	4	0	0	3	4	4	4
1	Chamugasa	1	14	2	3	2	1	1	1	Lake	1	4	2	4	5	4	4	23	4	4	3	2	4	0	0	1	4	4	4
1	Chamugasa	1	14	2	2	3	1	0	1	Lake	1	4	2	5	5	4	4	24	4	4	4	2	5	0	0	2	4	4	4
1	Chamugasa	1	16	2	3	2	1	0	0	n/a	0	3	3	3	5	3	3	20	3	3	3	2	4	0	0	3	3	4	3
1	Chamugasa	1	13	1	3	1	1	0	1	Lake	1	4	2	5	5	5	4	25	4	4	4	2	5	0	0	4	4	4	4
1	Chamugasa	0	13	1	3	3	1	0	1	Lake	1	4	2	4	4	4	4	22	2	4	4	2	4	0	0	1	3	2	2
1	Chamugasa	0	10	1	2	3	1	0	0	n/a	0	3	3	3	2	3	3	17	3	3	3	2	4	0	0	3	3	3	3
1	Chamugasa	1	13	1	3	3	1	0	1	Lake	1	4	2	5	4	5	4	24	2	4	4	2	5	0	0	2	4	4	4
1	Chamugasa	0	15	2	3	3	1	0	1	Lake	1	5	2	5	4	5	5	26	5	5	5	1	5	0	0	1	5	5	2
1	Chamugasa	1	12	1	2	2	1	0	1	Lake	1	5	2	5	4	4	4	24	4	4	4	2	5	0	0	2	4	4	4
1	Chamugasa	1	14	2	3	3	1	0	0	n/a	1	4	2	4	4	4	4	22	4	4	4	2	4	0	1	2	4	4	2
1	Chamugasa	0	14	2	3	3	1	0	1	Lake	1	4	2	4	4	4	4	22	4	4	4	2	4	0	0	1	4	4	2
1	Chamugasa	1	14	2	3	3	1	0	1	Lake	1	1	2	1	3	4	4	15	2	4	4	2	4	0	0	1	4	2	2
1	Chamugasa	1	13	1	3	3	1	0	1	Lake	1	4	2	4	4	4	4	22	4	4	4	2	4	0	0	1	4	4	4
1	Chamugasa	1	13	1	2	3	1	0	1	River	0	3	3	3	4	3	3	19	2	3	4	2	4	0	0	3	3	2	3
1	Chamugasa	1	13	1	3	3	1	0	0	n/a	1	4	2	4	4	4	4	22	4	4	4	2	4	0	0	1	4	4	2
1	Chamugasa	0	12	1	2	4	1	0	0	n/a	0	3	3	3	2	3	3	17	3	3	3	3	2	0	0	3	3	3	3
1	Chamugasa	1	13	1	2	3	3	0	1	Lake	0	1	2	1	2	2	1	9	2	3	3	1	4	0	0	1	1	2	1
1	Chamugasa	1	14	2	3	3	1	0	1	Lake	1	5	1	5	4	5	4	24	4	4	3	5	4	0	0	1	5	4	5
1	Chamugasa	0	12	1	3	1	1	0	1	River	1	5	1	5	4	5	4	24	4	4	2	1	4	0	0	2	4	4	2
1	Chamugasa	1	11	1	2	4	1	0	1	Lake	1	2	2	4	5	4	4	21	2	4	3	2	3	0	0	2	4	4	4
1	Chamugasa	0	11	1	2	1	1	0	1	Lake	0	2	4	2	2	2	1	13	2	4	3	2	1	0	0	1	2	1	1
1	Chamugasa	0	15	2	3	2	1	0	0	n/a	1	4	1	5	5	4	4	23	4	4	3	1	4	0	0	1	4	4	1
1	Chamugasa	0	14	2	3	3	1	0	1	Lake	1	4	1	4	5	4	4	22	4	4	4	1	4	0	0	1	4	4	1
1	Chamugasa	0	13	1	3	1	1	0	1	Lake	1	2	1	4	5	4	4	20	5	4	3	1	4	0	0	1	4	4	1
1	Chamugasa	0	12	1	3	3	1	0	0	n/a	1	4	1	4	5	4	5	23	5	4	3	1	4	0	0	1	4	4	1
1	Chamugasa	0	13	1	3	4	1	0	0	n/a	1	2	1	2	5	4	4	18	4	4	3	1	4	0	0	1	4	4	1
1	Chamugasa	1	12	1	3	3	1	0	0	n/a	1	4	1	5	5	4	5	24	4	4	3	1	4	0	0	1	4	4	1
1	Chamugasa	0	14	2	3	1	1	0	0	n/a	1	4	1	4	5	4	4	22	4	4	3	1	4	0	0	1	4	4	1
1	Chamugasa	0	12	1	3	3	1	0	0	n/a	1	4	1	5	5	4	5	24	4	4	3	1	4	0	0	1	4	4	1
1	Chamugasa	1	10	1	2	5	1	0	0	n/a	0	2	2	4	4	2	4	18	4	4	4	2	4	0	0	2	4	4	4
1	Chamugasa	0	11	1	2	3	1	0	1	Lake	1	4	2	4	4	4	4	22	4	4	4	2	5	0	0	2	4	4	4
1	Chamugasa	0	12	1	2	3	1	0	1	Lake	1	2	2	2	2	4	4	16	4	4	4	2	3	0	0	3	2	4	4
1	Chamugasa	0	14	2	3	3	1	0	1	River	1	4	2	4	4	4	4	22	4	4	4	2	4	0	0	2	4	4	4
1	Chamugasa	0	13	1	2	3	1	1	0	n/a	1	4	2	4	4	4	4	22	4	4	4	2	4	0	0	1	4	4	2
1	Chamugasa	0	14	2	3	4	1	0	0	n/a	1	1	2	4	4	2	4	17	4	2	2	2	4	0	0	2	4	4	2
1	Chamugasa	0	13	1	3	1	1	0	1	River	1	4	2	4	4	4	4	22	4	4	4	2	3	0	0	4	4	4	4
1	Chamugasa	1	12	1	3	3	1	0	0	n/a	1	2	2	2	2	4	4	16	2	3	3	2	3	0	0	1	3	1	2
1	Chamugasa	0	13	1	3	5	1	0	1	Lake	1	4	1	4	4	4	4	21	4	4	3	1	4	0	0	1	4	4	1
1	Chamugasa	0	12	1	2	3	1	0	1	Lake	1	4	2	4	4	4	4	22	4	4	4	2	4	0	0	2	4	4	2
1	Chamugasa	0	13	1	3	3	1	0	1	Lake	1	4	1	4	4	5	4	22	4	2	3	1	4	0	0	1	4	2	1
1	Chamugasa	1	14	2	3	3	1	0	0	n/a	1	2	2	4	4	4	5	21	4	4	3	2	4	0	0	1	4	4	4
1	Chamugasa	0	14	1	3	3	1	0	1	Lake	1	4	2	4	4	4	4	22	4	4	4	2	4	0	0	2	4	4	2
1	Chamugasa	1	12	1	3	3	1	0	1	Lake	1	4	1	5	4	5	5	24	2	5	5	1	5	0	0	1	5	5	1
1	Chamugasa	1	14	2	3	3	1	0	1	Lake	1	4	2	1	1	4	2	14	4	4	4	2	2	0	0	1	2	2	5
1	Chamugasa	1	15	2	3	4	1	0	0	n/a	0	3	4	2	1	4	1	15	3	4	3	1	1	0	0	3	3	3	3
1	Chamugasa	1	12	1	3	2	1	0	1	Lake	1	4	1	5	4	5	5	24	5	5	4	1	5	0	0	1	5	5	1
1	Chamugasa	0	12	1	3	3	1	0	1	Lake	1	4	2	4	4	4	4	22	4	4	2	2	5	0	0	1	5	4	1
1	Chamugasa	0	13	1	3	1	1	0	1	River	1	4	2	1	2	4	4	17	4	4	2	1	4	0	0	1	5	2	1
1	Chamugasa	0	12	1	3	1	1	0	1	River	1	2	2	4	4	4	4	20	4	2	2	2	4	0	0	1	4	4	2
1	Chamugasa	0	12	1	3	1	1	0	1	Lake	1	1	4	4	4	4	4	21	4	4	3	2	4	0	0	1	4	4	4
1	Chamugasa	0	12	1	3	1	1	0	0	n/a	1	4	4	5	4	4	4	25	4	4	2	1	4	0	0	1	5	4	4
1	Chamugasa	0	12	1	3	1	1	0	0	n/a	0	4	2	4	4	4	4	22	4	4	2	1	4	0	0	1	5	4	2
1	Chamugasa	0	13	1	3	1	1	0	1	Lake	1	4	1	4	2	4	4	19	4	4	2	2	4	0	0	1	4	4	5
1	Chamugasa	0	16	2	3	3	1	0	1	Lake	1	1	2	4	2	4	2	15	4	4	3	1	4	0	0	1	4	4	4
1	Chamugasa	1	14	2	3	3	1	1	1	Lake	1	4	1	4	3	3	1	16	2	3	3	1	2	0	0	1	1	2	4
1	Chamugasa	1	13	1	2	4	1	0	1	Lake	1	4	2	4	5	4	4	23	4	4	4	2	5	0	0	2	5	4	4
1	Chamugasa	0	12	1	2	1	1	0	1	Lake	1	1	1	4	5	4	4	19	4	4	3	1	5	0	0	1	4	4	2
1	Chamugasa	0	12	1	3	3	1	0	0	n/a	1	2	1	4	4	4	4	19	4	4	3	1	4	0	0	1	4	4	1
1	Chamugasa	0	14	2	3	3	1	0	0	n/a	1	4	1	4	4	4	4	21	4	4	3	1	4	0	0	1	4	4	1
1	Chamugasa	0	11	1	3	3	1	0	0	n/a	1	4	1	4	4	4	5	22	5	4	3	1	4	0	0	1	4	5	1
1	Chamugasa	1	11	1	2	3	1	0	0	n/a	1	4	1	4	4	4	5	22	5	4	3	1	4	0	0	1	4	5	1
1	Chamugasa	0	15	2	3	1	1	0	0	n/a	1	4	1	4	4	4	4	21	4	4	3	1	4	0	0	1	4	4	1
1	Chamugasa	0	12	1	3	3	1	0	1	Lake	0	2	2	2	2	3	3	14	4	3	3	2	2	0	0	1	3	2	2
1	Chamugasa	1	15	2	3	4	1	0	1	Lake	1	4	1	5	4	4	5	23	5	4	3	1	4	0	0	1	4	4	1
1	Chamugasa	1	14	2	3	2	3	0	1	River	1	4	2	4	2	4	4	20	4	4	4	2	2	0	0	1	4	2	2
1	Chamugasa	0	14	2	3	1	1	0	0	n/a	1	2	2	4	4	3	4	19	4	4	4	2	4	0	0	1	2	3	4
1	Chamugasa	1	13	1	3	4	1	0	0	n/a	1	4	1	4	4	4	4	21	4	4	3	1	4	0	0	1	3	2	1
1	Chamugasa	1	14	2	3	3	1	1	1	Lake	1	4	2	4	4	4	4	22	4	4	4	4	4	0	0	1	4	4	2
1	Chamugasa	1	13	1	3	4	1	1	0	n/a	1	2	2	4	5	4	4	21	4	4	4	2	4	0	0	1	5	4	1
1	Chamugasa	1	15	2	3	3	1	0	0	n/a	1	4	2	4	5	5	2	22	2	5	4	1	5	0	0	1	5	4	4
1	Chamugasa	1	14	2	3	2	1	0	1	River	1	2	2	4	4	4	4	20	4	4	4	1	4	0	0	1	5	4	2
1	Chamugasa	1	10	1	3	4	2	0	1	Lake	1	2	2	4	4	4	4	20	4	4	4	1	5	0	0	1	5	5	1
1	Chamugasa	1	14	2	3	3	1	0	1	Lake	1	4	2	4	2	4	4	20	2	4	4	2	5	0	0	1	5	4	2
1	Chamugasa	1	13	1	3	4	1	0	1	Dam	1	4	2	4	4	4	4	22	4	4	4	2	4	0	0	1	4	4	2
1	Chamugasa	1	12	1	2	3	1	0	0	n/a	1	2	2	4	5	4	2	19	4	4	4	2	5	0	0	1	5	4	1
1	Chamugasa	0	11	1	2	2	1	0	0	n/a	1	2	1	4	5	4	2	18	2	4	4	2	4	0	0	1	5	4	2
1	Chamugasa	0	14	2	3	4	1	0	1	Lake	1	4	2	2	4	4	4	20	4	5	4	1	5	0	0	1	5	5	1
2	Lutubiga	0	13	1	2	3	1	0	1	Lake	0	3	2	3	4	4	3	19	3	4	4	5	3	0	0	3	3	3	3
2	Lutubiga	0	13	1	3	5	1	0	0	n/a	1	2	2	2	2	1	2	11	1	1	1	3	1	0	0	1	1	1	2
2	Lutubiga	1	14	2	3	3	1	0	1	River	1	2	2	2	2	4	3	15	2	4	4	2	4	0	0	1	2	2	2
1	Chamugasa	1	13	1	2	3	1	0	1	River	1	4	4	4	5	4	4	25	4	4	4	2	4	0	0	1	4	5	1
1	Chamugasa	0	12	1	3	3	1	0	1	Lake	1	2	1	2	2	3	2	12	2	3	3	1	4	0	0	1	4	2	1
1	Chamugasa	0	12	1	3	4	1	0	1	Lake	1	4	1	5	4	5	5	24	5	5	3	1	4	0	0	1	4	5	1
1	Chamugasa	0	14	2	3	3	1	0	0	n/a	1	4	1	4	4	4	4	21	4	4	3	1	4	0	0	1	4	4	1
1	Chamugasa	1	13	1	3	3	1	0	0	n/a	0	2	4	2	2	3	3	16	2	3	3	4	4	0	0	1	3	2	1
1	Chamugasa	1	14	2	3	3	1	0	1	Lake	1	4	1	4	5	4	4	22	4	4	3	1	4	0	0	1	4	4	1
1	Chamugasa	0	10	1	2	5	1	0	0	n/a	1	4	1	4	4	4	4	21	4	4	3	1	4	0	0	1	4	4	1
1	Chamugasa	1	14	2	3	3	1	0	0	n/a	1	4	1	4	4	4	4	21	4	4	3	1	4	0	0	1	4	5	1
2	Mkula	0	12	1	2	3	1	0	0	n/a	1	2	2	2	2	4	4	16	4	4	4	2	4	0	0	1	4	4	2
2	Mkula	0	13	1	3	3	1	0	0	n/a	1	4	2	4	4	4	4	22	4	4	4	1	4	0	0	1	5	4	1
2	Mkula	0	13	1	3	4	1	0	0	n/a	1	4	1	4	4	4	4	21	4	5	5	1	5	0	0	1	5	4	1
2	Mkula	0	11	1	2	4	1	0	1	Pond	1	2	2	4	4	4	4	20	2	4	4	2	4	0	0	1	4	4	2
2	Mkula	0	11	1	2	4	1	0	0	n/a	0	3	4	2	1	3	2	15	3	3	3	4	1	0	0	3	1	1	5
2	Mkula	0	12	1	3	1	1	0	0	n/a	1	4	2	4	4	4	4	22	4	4	4	2	4	0	0	1	5	4	2
2	Mkula	0	13	1	3	3	1	0	0	n/a	1	4	2	4	4	4	4	22	4	4	4	2	4	0	0	1	4	4	2
2	Mkula	0	12	1	3	3	1	0	1	Pond	0	3	3	3	1	3	2	15	3	3	3	3	3	0	0	3	3	3	3
2	Mkula	0	14	2	3	2	3	0	0	n/a	1	4	4	4	5	4	4	25	4	4	4	2	4	0	0	1	4	4	2
2	Mkula	0	13	1	3	2	1	0	0	n/a	1	4	2	4	4	4	4	22	4	4	4	2	4	0	0	1	4	4	4
2	Mkula	0	13	1	3	4	1	0	0	n/a	0	3	2	3	4	4	4	20	4	3	3	3	3	0	0	3	3	4	3
2	Mkula	0	12	1	2	3	1	0	1	Pond	1	4	2	4	4	4	3	21	4	4	4	2	4	0	0	1	4	4	2
2	Mkula	0	14	2	3	3	1	0	0	n/a	1	4	1	1	2	3	3	14	2	4	4	2	4	0	0	1	4	2	4
2	Mkula	0	13	1	3	4	1	0	1	Pond	1	2	2	4	4	4	4	20	4	4	4	2	4	0	0	1	4	4	2
2	Mkula	0	12	1	2	3	1	0	0	n/a	1	4	2	4	3	4	4	21	4	4	4	2	4	0	0	1	4	4	1
2	Mkula	0	12	1	3	3	1	0	0	n/a	1	4	2	4	5	4	4	23	4	4	4	2	4	0	0	1	4	4	2
2	Mkula	1	12	1	1	4	1	0	0	n/a	1	2	2	4	4	4	4	20	4	4	4	2	5	0	0	1	4	4	2
2	Mkula	1	13	1	1	3	1	0	0	n/a	1	4	2	4	2	4	4	20	4	4	4	2	4	0	0	1	4	4	2
2	Lutubiga	1	16	2	2	3	1	1	1	River	1	4	2	4	5	4	4	23	4	4	4	2	4	0	0	1	4	4	2
2	Lutubiga	1	13	1	2	4	1	0	0	n/a	1	4	2	2	1	3	3	15	4	3	3	3	3	0	0	1	3	4	2
2	Lutubiga	1	12	1	2	2	3	0	0	n/a	1	2	2	2	2	4	4	16	4	4	3	4	2	0	0	1	1	2	1
2	Lutubiga	1	12	1	2	3	1	0	0	n/a	1	2	2	2	2	3	3	14	4	3	3	2	3	0	0	1	3	2	2
2	Lutubiga	1	13	1	2	3	1	0	0	n/a	1	2	2	4	5	4	4	21	4	4	4	2	4	0	0	1	5	4	1
2	Lutubiga	1	13	1	2	2	1	0	0	n/a	0	3	5	2	2	3	3	18	3	3	3	5	3	0	0	3	1	3	3
2	Lutubiga	1	13	1	2	3	1	0	0	n/a	1	4	2	4	4	4	4	22	4	4	4	2	5	0	0	1	5	5	1
2	Lutubiga	1	12	1	2	3	1	0	0	n/a	1	2	2	4	4	4	4	20	5	5	5	1	5	0	0	1	5	5	1
2	Lutubiga	1	13	1	2	3	1	0	0	n/a	1	4	1	5	4	5	5	24	4	5	5	1	5	0	0	1	4	4	1
2	Lutubiga	1	12	1	2	3	1	0	0	n/a	1	4	2	4	4	4	4	22	4	4	4	1	3	0	0	1	4	4	2
2	Lutubiga	1	13	1	2	3	1	0	0	n/a	1	4	2	4	4	4	4	22	5	4	4	1	5	0	0	1	4	5	2
2	Lutubiga	1	12	1	2	2	1	0	0	n/a	0	3	4	3	3	3	2	18	3	3	3	4	3	0	0	1	3	3	3
2	Lutubiga	1	12	1	2	3	1	0	0	n/a	1	4	2	2	3	4	4	19	4	4	4	2	4	0	0	1	4	4	2
2	Lutubiga	1	12	1	2	3	1	0	0	n/a	0	4	3	3	2	2	3	17	3	3	3	4	3	0	0	3	2	3	3
2	Lutubiga	1	14	2	2	2	3	0	0	n/a	1	4	4	4	4	3	3	22	4	3	3	2	4	0	0	1	3	4	2
2	Lutubiga	1	12	1	2	3	1	0	0	n/a	1	4	2	4	4	4	4	22	2	3	3	2	2	0	0	1	2	2	2
2	Lutubiga	1	14	2	2	4	1	0	0	n/a	1	2	2	2	2	1	1	10	2	1	1	5	1	0	0	1	1	1	2
2	Lutubiga	1	14	2	2	3	3	0	0	n/a	1	4	2	4	4	4	4	22	4	4	4	2	4	0	0	1	4	4	2
2	Lutubiga	1	12	1	2	3	1	0	0	n/a	1	2	2	2	2	4	4	16	2	4	4	2	4	0	0	1	4	4	2
2	Mkula	0	13	1	3	5	1	0	1	Pond	0	5	4	1	2	4	2	18	2	2	3	2	4	0	0	1	4	2	1
2	Mkula	0	13	1	3	5	1	0	0	n/a	1	4	2	4	5	4	4	23	4	4	3	2	4	0	0	1	4	4	2
2	Mkula	0	16	2	3	4	1	0	0	n/a	1	4	1	5	4	4	4	22	4	4	3	1	5	0	0	1	4	4	2
2	Mkula	0	14	2	3	1	1	0	1	Pond	1	4	3	4	4	3	4	22	2	3	3	2	3	0	0	1	3	2	2
2	Mkula	0	14	2	3	3	1	0	1	Pond	1	4	2	1	5	4	2	18	2	4	3	2	4	0	0	2	4	2	2
2	Mkula	0	13	1	3	4	1	0	0	n/a	1	2	2	1	5	4	4	18	2	4	3	1	4	0	0	1	4	2	2
2	Mkula	0	13	1	3	3	1	0	0	n/a	1	4	2	4	5	4	4	23	2	4	2	1	4	0	0	1	5	2	2
2	Mkula	0	12	1	2	4	1	0	0	n/a	1	4	2	4	5	4	4	23	4	4	4	2	4	0	0	2	4	4	4
2	Mkula	0	13	1	3	1	1	0	0	n/a	1	4	2	4	5	4	4	23	4	2	2	2	4	0	0	1	3	2	2
2	Mkula	0	14	2	3	3	1	0	1	River	1	2	2	2	2	2	2	12	2	2	2	2	2	0	0	1	2	2	2
2	Mkula	0	14	2	3	3	1	0	1	River	1	4	2	4	4	4	4	22	4	2	2	1	4	0	0	1	4	4	1
2	Mkula	0	13	1	3	3	1	0	0	n/a	1	4	2	4	4	4	4	22	4	4	4	2	4	0	0	1	4	4	2
2	Mkula	0	13	1	3	3	1	0	1	Pond	1	2	2	4	4	4	4	20	4	4	2	2	4	0	0	1	4	2	2
2	Mkula	0	13	1	2	2	1	0	1	Pond	1	4	2	4	4	4	4	22	4	4	2	2	4	0	0	1	4	4	4
2	Mkula	0	14	2	2	3	1	0	0	n/a	0	3	3	3	2	4	4	19	3	3	3	3	2	0	0	1	3	1	3
2	Mkula	1	13	1	1	3	1	0	0	n/a	0	2	2	2	1	4	2	13	2	3	3	2	4	0	0	1	3	2	2
2	Mkula	1	17	2	1	3	1	0	0	n/a	1	4	2	5	5	4	4	24	4	4	2	2	4	0	0	1	4	4	1
2	Mkula	0	11	1	2	3	1	0	0	n/a	0	3	3	3	4	4	4	21	3	3	4	2	4	0	0	3	3	2	2
2	Lutubiga	0	15	2	2	4	1	0	0	n/a	1	4	2	4	4	4	4	22	4	4	3	2	4	0	0	1	4	4	1
2	Lutubiga	0	13	1	2	3	1	0	0	n/a	1	4	2	4	4	4	4	22	4	4	2	2	4	0	0	1	4	1	1
2	Lutubiga	0	17	2	2	3	1	0	1	Dam	1	4	2	4	4	4	4	22	4	4	2	2	4	0	0	1	4	5	2
2	Lutubiga	0	11	1	2	5	1	0	0	n/a	0	1	2	2	3	4	2	14	2	3	3	1	4	0	0	1	3	1	2
2	Mkula	0	13	1	3	3	1	0	0	n/a	1	5	2	4	4	4	4	23	4	4	4	2	4	0	0	2	4	4	2
2	Lutubiga	0	14	2	2	3	1	0	0	n/a	1	4	2	2	2	4	2	16	2	3	3	2	4	0	0	1	2	2	2
2	Mkula	0	12	1	2	4	1	1	0	n/a	1	2	2	2	4	4	4	18	2	4	4	2	4	0	0	1	4	2	4
2	Lutubiga	0	14	2	2	3	1	0	1	River	1	2	2	2	1	4	2	13	2	2	3	2	1	0	0	1	4	2	2
2	Mkula	0	13	1	3	3	1	0	0	n/a	1	4	2	4	5	4	4	23	4	4	4	2	4	0	0	1	4	4	2
2	Lutubiga	0	14	2	2	3	1	0	0	n/a	1	2	2	2	5	4	2	17	4	4	3	1	2	0	0	1	2	4	2
2	Mkula	0	13	1	2	4	1	0	0	n/a	0	3	3	3	4	4	4	21	3	3	3	2	4	0	0	3	3	3	2
2	Lutubiga	0	13	1	2	1	1	0	0	n/a	1	4	2	4	4	2	2	18	4	4	3	1	4	0	0	1	4	4	2
2	Lutubiga	0	12	1	2	3	1	0	0	n/a	1	4	2	2	2	4	2	16	2	4	3	2	4	0	0	1	4	2	2
2	Mkula	0	11	1	2	3	1	0	0	n/a	0	3	3	3	2	3	3	17	3	3	3	2	4	0	0	3	3	1	3
2	Lutubiga	0	13	1	2	2	3	0	0	n/a	0	4	4	4	4	4	4	24	4	4	3	2	4	0	0	1	4	2	2
2	Mkula	0	12	1	2	3	1	0	0	n/a	0	3	2	3	2	3	3	16	3	3	3	2	2	0	0	3	3	3	2
2	Lutubiga	0	13	1	2	3	1	0	0	n/a	1	4	2	4	4	4	4	22	4	4	3	2	4	0	0	1	4	2	4
2	Mkula	0	11	1	2	4	1	0	0	n/a	0	3	2	3	4	4	4	20	2	3	3	2	4	0	0	3	3	2	2
2	Lutubiga	0	12	1	2	3	1	0	0	n/a	1	2	2	4	2	4	4	18	4	3	3	2	4	0	0	1	4	2	2
2	Lutubiga	0	14	2	2	4	1	1	0	n/a	0	2	5	1	4	4	3	19	4	4	3	1	4	0	0	1	4	4	2
2	Lutubiga	1	12	1	2	1	3	0	0	n/a	1	4	2	3	1	3	2	15	2	3	3	3	3	0	0	1	3	2	4
2	Mkula	0	14	2	3	3	1	0	0	n/a	1	4	2	4	4	4	4	22	4	4	4	2	4	0	0	1	4	4	2
2	Mkula	0	13	1	3	3	1	0	0	n/a	0	3	2	3	4	3	3	18	1	3	3	2	2	0	0	3	3	1	3
2	Mkula	0	13	1	3	3	1	0	0	n/a	0	3	4	3	1	4	4	19	3	3	3	2	3	0	0	3	3	3	3
2	Mkula	0	12	1	2	4	1	0	0	n/a	1	2	2	2	2	4	4	16	2	4	4	2	4	0	0	1	4	2	2
2	Mkula	0	13	1	3	4	1	0	0	n/a	1	4	2	4	4	4	4	22	4	4	4	2	4	0	0	1	4	4	2
2	Mkula	0	12	1	2	3	1	0	0	n/a	1	4	2	4	4	4	4	22	4	4	4	2	4	0	0	1	4	4	2
2	Mkula	1	12	1	1	3	1	0	0	n/a	0	3	3	3	2	3	3	17	3	3	3	2	2	0	0	3	3	3	3
2	Mkula	1	12	1	1	3	1	0	0	n/a	1	4	2	4	4	4	4	22	4	4	4	2	4	0	0	1	4	4	2
2	Mkula	1	12	1	1	3	1	0	0	n/a	1	4	2	4	4	4	4	22	4	4	4	2	4	0	0	1	4	4	2
2	Lutubiga	0	10	1	2	3	1	0	0	n/a	0	3	4	3	1	3	3	17	1	3	3	2	2	0	0	1	2	3	3
2	Lutubiga	0	13	1	2	2	1	0	0	n/a	1	4	2	4	2	4	4	20	4	4	4	2	4	0	0	1	4	4	4
2	Lutubiga	0	10	1	2	3	1	0	0	n/a	1	4	2	4	4	4	4	22	4	4	4	2	4	0	0	1	4	4	2
2	Lutubiga	0	14	2	2	3	1	0	0	n/a	1	4	2	4	4	4	4	22	4	4	4	2	4	0	0	1	4	4	2
2	Lutubiga	0	14	2	2	4	1	0	0	n/a	1	4	2	4	4	4	4	22	4	4	4	2	4	0	0	1	4	4	2
2	Lutubiga	0	13	1	2	3	1	0	0	n/a	1	4	2	4	4	4	4	22	4	5	5	2	4	0	0	1	4	4	2
2	Lutubiga	1	11	1	2	3	1	0	0	n/a	1	4	2	4	4	4	4	22	4	4	4	2	4	0	0	1	4	4	2
2	Lutubiga	0	14	2	2	3	1	0	0	n/a	1	2	2	2	3	4	4	17	2	4	2	2	2	0	0	1	2	2	2
2	Lutubiga	0	13	1	2	3	1	0	0	n/a	0	3	4	3	4	4	4	22	3	3	3	2	4	0	0	1	3	3	4
2	Lutubiga	0	14	2	2	3	3	0	0	n/a	1	4	2	4	4	4	4	22	4	4	4	2	4	0	0	1	4	4	2
2	Lutubiga	0	12	1	2	3	1	0	0	n/a	0	3	4	3	4	3	3	20	3	3	3	4	4	0	0	1	3	3	3
2	Lutubiga	0	14	2	2	3	1	0	0	n/a	1	4	2	4	4	4	4	22	2	4	4	2	4	0	0	1	4	4	2
2	Lutubiga	0	15	2	2	3	1	1	0	n/a	1	4	2	4	4	4	4	22	4	4	4	2	4	0	0	1	4	4	2
2	Lutubiga	0	12	1	2	3	1	0	0	n/a	1	4	2	4	4	4	4	22	4	4	4	2	4	0	0	1	4	4	2
2	Lutubiga	0	14	2	2	3	1	0	0	n/a	1	4	2	4	4	4	4	22	4	4	4	2	4	0	0	1	4	4	2
2	Lutubiga	0	11	1	2	3	1	0	0	n/a	1	4	2	4	4	4	4	22	4	4	4	2	4	0	0	1	4	4	2
2	Lutubiga	0	13	1	2	2	1	0	0	n/a	1	5	2	5	4	5	5	26	5	5	5	1	5	0	0	1	5	5	2
2	Lutubiga	0	12	1	2	3	1	0	0	n/a	1	4	2	4	4	4	4	22	4	4	4	2	4	0	0	1	4	4	2
2	Lutubiga	0	12	1	2	3	1	0	0	n/a	1	4	2	4	4	4	4	22	4	4	4	2	4	0	0	1	4	4	2
2	Lutubiga	0	12	1	2	3	3	0	0	n/a	1	4	2	4	5	4	4	23	4	4	4	2	4	0	0	1	4	4	2
2	Lutubiga	0	13	1	2	3	1	0	0	n/a	1	4	2	4	5	4	4	23	4	4	4	2	4	0	0	1	4	4	2
2	Lutubiga	0	13	1	2	3	1	0	0	n/a	1	4	2	4	5	4	4	23	4	4	4	2	4	0	0	1	4	4	2
2	Mkula	0	13	1	3	3	1	0	0	n/a	1	2	2	4	5	5	4	22	4	4	4	2	4	0	0	2	5	5	2
2	Mkula	0	13	1	3	5	1	0	0	n/a	1	4	2	4	5	4	4	23	4	4	4	4	4	0	0	2	4	4	2
2	Mkula	0	14	2	3	1	2	0	0	n/a	1	4	2	4	5	3	4	22	4	4	4	2	4	0	0	2	3	4	2
2	Mkula	0	13	1	3	4	1	0	1	Dam	1	4	2	4	5	3	4	22	4	4	4	2	3	0	0	2	3	3	2
2	Mkula	0	13	1	2	3	1	0	0	n/a	1	4	2	4	5	5	4	24	4	4	4	2	5	0	0	2	4	4	2
2	Mkula	0	14	2	3	3	3	0	1	River	1	4	2	4	5	4	4	23	4	4	4	2	4	0	0	2	4	4	2
2	Mkula	0	14	2	2	3	1	0	0	n/a	1	2	2	4	5	3	4	20	4	3	4	2	4	0	0	1	4	4	4
2	Mkula	0	14	2	2	3	1	0	0	n/a	1	4	2	2	2	4	4	18	4	4	4	2	3	0	0	3	4	4	4
2	Mkula	0	12	1	2	3	1	0	0	n/a	1	4	2	4	4	4	4	22	4	4	4	2	4	0	0	2	4	4	4
2	Mkula	0	13	1	2	1	1	0	0	n/a	1	4	2	4	4	4	4	22	4	4	4	2	4	0	0	2	4	4	4
2	Mkula	0	12	1	2	5	1	0	0	n/a	1	4	2	4	4	4	4	22	4	4	4	2	4	0	0	2	4	4	2
2	Mkula	0	13	1	2	3	1	0	0	n/a	1	4	2	4	4	5	4	23	4	4	4	3	4	0	0	2	4	4	4
2	Mkula	0	12	1	2	5	1	0	0	n/a	1	4	2	4	4	4	4	22	4	4	4	2	3	0	0	2	4	4	4
2	Mkula	0	12	1	2	3	1	0	1	Pond	1	4	2	4	4	4	4	22	4	4	4	2	4	0	0	2	4	4	4
2	Mkula	0	12	1	2	3	1	0	1	River	1	4	2	4	4	4	4	22	4	4	4	2	5	0	0	2	4	4	2
2	Mkula	0	12	1	2	3	1	0	0	n/a	1	2	2	4	4	4	4	20	4	4	4	2	4	0	0	2	4	4	4
2	Mkula	0	15	2	3	4	1	0	0	n/a	1	4	2	4	4	4	4	22	4	4	4	2	4	0	0	2	4	4	4
2	Mkula	0	11	1	2	1	1	0	0	n/a	1	4	2	4	4	4	4	22	4	4	4	2	4	0	0	2	4	4	4
2	Mkula	0	13	1	3	4	1	0	0	n/a	1	4	2	4	4	4	4	22	4	4	4	2	4	0	0	2	4	4	4
2	Mkula	0	12	1	2	3	1	0	0	n/a	1	4	2	5	4	4	4	23	4	4	4	2	4	0	0	2	4	4	4
2	Mkula	1	11	1	1	3	2	0	0	n/a	0	3	3	3	4	4	3	20	3	3	3	3	5	0	0	3	3	5	3
2	Lutubiga	1	12	1	2	3	1	0	0	n/a	1	4	2	4	4	4	4	22	4	4	4	2	4	0	0	2	4	4	4
2	Lutubiga	1	13	1	2	3	1	0	0	n/a	1	4	2	4	4	4	4	22	4	4	4	2	5	0	0	4	4	4	4
2	Lutubiga	1	13	1	2	2	1	0	1	River	1	1	2	4	4	4	4	19	4	4	4	2	4	0	0	2	4	4	4
2	Lutubiga	1	15	2	2	3	1	0	1	River	1	4	2	4	4	5	4	23	4	4	4	2	5	0	0	2	5	5	4
2	Lutubiga	1	16	2	2	3	1	0	0	n/a	1	4	2	4	4	4	4	22	4	4	4	2	5	0	0	2	4	4	4
2	Lutubiga	1	13	1	2	3	3	0	0	n/a	1	4	2	4	4	5	5	24	4	4	4	2	5	0	0	2	4	4	4
2	Lutubiga	1	13	1	2	3	1	0	0	n/a	1	2	2	2	2	4	4	16	4	4	4	2	4	0	0	2	4	4	4
2	Lutubiga	1	14	2	2	3	1	0	1	Pond	1	4	2	2	4	4	4	20	4	4	4	2	4	0	0	2	4	4	4
2	Lutubiga	1	13	1	2	3	1	0	1	Dam	1	4	2	4	4	4	4	22	4	4	4	2	5	0	0	2	4	4	4
2	Lutubiga	1	14	2	2	3	1	0	1	River	1	4	2	4	4	4	4	22	4	4	4	2	4	0	0	2	4	4	4
2	Lutubiga	1	13	1	2	3	1	0	0	n/a	1	4	2	4	4	4	4	22	4	4	4	2	4	0	0	2	4	4	4
2	Lutubiga	1	12	1	2	3	3	0	0	n/a	1	4	2	4	2	4	4	20	4	4	4	2	4	0	0	2	4	4	4
2	Lutubiga	1	16	2	2	3	1	0	1	River	1	4	2	4	4	4	4	22	4	4	4	2	4	0	0	2	4	4	4
2	Lutubiga	1	15	2	2	3	1	0	0	n/a	1	4	2	4	5	4	4	23	4	4	4	2	4	0	0	2	4	4	4
2	Lutubiga	1	16	2	2	3	1	0	1	Dam	1	4	2	4	5	4	4	23	4	4	4	4	4	0	0	2	4	4	4
2	Lutubiga	1	13	1	2	3	1	0	1	Dam	1	4	2	4	5	4	4	23	4	4	4	2	4	0	0	2	4	4	4
2	Lutubiga	1	14	2	2	3	3	0	0	n/a	1	4	2	4	4	4	4	22	4	4	4	4	4	0	0	2	4	4	4
2	Lutubiga	1	13	1	2	3	1	0	1	Dam	1	4	2	4	4	5	4	23	5	4	4	2	5	0	0	2	4	4	4
2	Lutubiga	1	14	2	2	3	3	0	0	n/a	1	4	2	4	5	5	4	24	4	4	4	2	4	0	0	2	4	4	4
2	Lutubiga	1	16	2	2	3	1	0	0	n/a	1	4	2	4	4	5	4	23	4	4	4	2	4	0	0	2	4	4	4
2	Lutubiga	1	14	2	2	1	1	0	1	River	1	4	2	4	5	4	4	23	4	4	4	2	5	0	0	2	4	4	4
2	Mkula	0	12	1	2	3	1	0	0	n/a	0	3	1	4	4	3	3	18	3	3	3	1	4	0	0	1	4	4	1
2	Mkula	0	14	2	3	3	1	0	0	n/a	1	4	1	4	4	5	5	23	5	5	3	1	5	0	0	1	5	5	1
2	Mkula	0	13	1	3	3	1	0	0	n/a	1	4	1	4	4	4	4	21	4	4	3	1	4	0	0	1	4	4	1
2	Mkula	0	14	2	3	1	1	0	0	n/a	1	4	1	5	4	4	4	22	5	4	3	1	4	0	0	1	4	4	1
2	Mkula	0	14	2	3	3	1	0	0	n/a	1	4	1	4	5	4	5	23	5	4	3	1	4	0	0	1	4	4	1
2	Mkula	0	13	1	2	3	1	0	1	Dam	1	4	1	4	5	4	4	22	4	4	3	1	4	0	0	1	4	1	1
2	Mkula	0	14	2	2	3	1	0	0	n/a	1	4	1	4	5	4	5	23	5	4	3	1	4	0	0	1	4	4	1
2	Mkula	0	10	1	2	4	1	0	0	n/a	1	4	1	4	5	4	4	22	4	4	3	1	4	0	0	1	4	4	1
2	Mkula	0	13	1	2	4	1	0	0	n/a	1	2	1	4	5	4	5	21	5	4	3	1	4	0	0	1	4	4	1
2	Mkula	0	13	1	2	4	1	0	0	n/a	1	5	1	5	5	4	4	24	4	4	3	1	4	0	0	1	4	4	1
2	Mkula	0	11	1	2	4	1	0	0	n/a	1	4	1	4	5	4	4	22	4	4	3	1	4	0	0	1	4	5	1
2	Mkula	0	14	2	3	4	1	0	0	n/a	1	4	1	4	4	4	4	21	4	4	3	1	4	0	0	1	4	4	1
2	Mkula	0	12	1	2	1	1	0	0	n/a	1	2	1	2	4	4	4	17	2	4	3	1	4	0	0	1	4	2	1
2	Mkula	0	13	1	3	1	1	0	1	Dam	1	4	1	4	5	4	4	22	4	4	3	1	4	0	0	1	4	4	1
2	Mkula	0	13	1	3	4	1	0	0	n/a	1	4	1	4	5	4	4	22	4	4	3	1	4	0	0	1	4	4	1
2	Mkula	0	13	1	3	3	1	0	0	n/a	1	4	1	5	5	5	5	25	5	4	3	1	4	0	0	1	4	5	1
2	Mkula	0	13	1	3	3	1	0	0	n/a	0	2	1	2	2	3	3	13	3	3	3	1	4	0	0	1	4	2	1
2	Mkula	0	12	1	2	3	1	0	0	n/a	1	4	1	4	4	4	4	21	4	4	3	1	4	0	0	1	4	4	1
2	Mkula	0	10	1	2	1	1	0	0	n/a	0	4	3	2	2	3	3	17	1	3	3	1	4	0	0	1	4	2	1
2	Mkula	1	10	1	1	5	1	0	0	n/a	0	2	1	4	4	3	3	17	2	3	3	1	4	0	0	1	4	2	1
2	Mkula	1	11	1	1	5	1	0	0	n/a	1	4	1	4	4	4	4	21	4	4	3	1	4	0	0	1	4	4	1
2	Lutubiga	0	12	1	2	4	1	0	0	n/a	1	4	1	5	4	5	5	24	5	5	3	1	5	0	0	1	4	5	1
2	Lutubiga	0	13	1	2	3	1	0	0	n/a	1	5	1	5	5	5	5	26	5	4	3	1	5	0	0	1	4	5	1
2	Lutubiga	0	14	2	2	3	1	0	0	n/a	1	2	1	2	5	4	4	18	4	4	3	1	4	0	0	1	4	4	1
2	Lutubiga	0	12	1	2	3	1	0	1	River	0	3	4	3	5	3	3	21	2	3	3	1	4	0	0	1	4	4	2
2	Lutubiga	0	14	2	2	4	1	0	0	n/a	1	4	1	4	5	4	4	22	4	4	3	1	4	0	0	1	4	4	1
2	Lutubiga	0	12	1	2	3	1	0	0	n/a	0	3	1	2	2	3	3	14	3	3	3	3	2	0	0	1	3	2	3
2	Lutubiga	0	13	1	2	3	1	0	0	n/a	1	2	1	2	2	3	3	13	2	3	3	1	4	0	0	1	2	2	1
2	Lutubiga	0	13	1	2	2	1	0	0	n/a	1	4	1	2	3	3	2	15	2	3	3	1	2	0	0	1	2	2	1
2	Lutubiga	0	13	1	2	3	1	0	0	n/a	1	4	1	4	4	4	4	21	4	3	3	1	4	0	0	1	4	4	1
2	Lutubiga	0	11	1	2	3	1	0	0	n/a	1	4	1	4	4	4	4	21	4	3	3	1	4	0	0	1	4	4	1
2	Lutubiga	0	11	1	2	3	1	0	0	n/a	1	4	1	4	2	3	3	17	3	3	3	1	4	0	0	1	4	4	1
2	Lutubiga	0	14	2	2	4	1	0	0	n/a	1	5	1	4	5	4	5	24	5	5	3	1	4	0	0	1	4	5	1
2	Lutubiga	0	11	1	2	4	1	0	0	n/a	1	4	1	4	5	4	4	22	4	3	3	1	4	0	0	1	4	4	1
2	Lutubiga	0	13	1	2	3	1	0	0	n/a	1	4	1	4	5	2	2	18	2	3	3	1	4	0	0	1	4	2	1
2	Lutubiga	0	13	1	2	3	1	0	0	n/a	1	4	1	4	4	4	4	21	4	4	3	1	4	0	0	1	4	4	1
2	Lutubiga	0	14	2	2	3	1	0	0	n/a	1	5	1	5	4	4	4	23	4	4	3	1	4	0	0	1	4	4	1
2	Lutubiga	0	13	1	2	3	1	0	0	n/a	0	3	1	4	5	4	3	20	3	3	3	1	4	0	0	1	4	4	1
2	Lutubiga	0	12	1	2	4	1	0	0	n/a	1	5	1	5	4	5	5	25	4	4	3	1	4	0	0	1	4	4	1
2	Lutubiga	0	13	1	2	4	1	0	0	n/a	1	4	1	4	4	4	5	22	5	4	3	1	4	0	0	1	4	4	1
2	Malangale	0	11	1	3	3	1	0	0	n/a	1	2	1	4	4	4	4	19	4	4	3	1	4	0	0	1	4	2	1
2	Malangale	0	13	1	3	3	1	0	0	n/a	1	2	1	2	4	4	2	15	2	3	3	1	4	0	0	1	2	2	1
2	Malangale	0	14	2	3	3	1	0	0	n/a	1	2	1	4	4	4	4	19	4	3	3	1	4	0	0	1	4	4	1
2	Malangale	0	14	2	3	3	1	0	0	n/a	1	4	1	4	5	1	4	19	4	4	3	1	4	0	0	1	4	4	1
2	Malangale	0	14	2	3	3	1	0	0	n/a	1	4	1	2	4	3	4	18	4	4	3	1	4	0	0	1	4	4	1
2	Malangale	0	13	1	2	1	1	0	0	n/a	1	2	1	2	2	2	2	11	2	2	3	1	2	0	0	1	2	2	4
2	Malangale	0	12	1	2	3	1	0	0	n/a	1	4	1	4	4	4	4	21	4	4	3	1	4	0	0	1	4	4	1
2	Malangale	0	12	1	2	3	1	0	0	n/a	1	4	1	2	2	3	3	15	3	3	3	1	3	0	0	1	3	2	1
2	Malangale	0	11	1	2	4	1	0	0	n/a	0	3	3	3	2	3	3	17	3	3	3	1	4	0	0	1	3	3	1
2	Malangale	0	12	1	2	4	1	0	0	n/a	1	2	1	2	1	2	2	10	2	2	3	1	2	0	0	1	2	2	3
2	Malangale	0	11	1	2	3	1	0	0	n/a	0	3	1	3	4	3	3	17	4	3	3	1	4	0	0	1	3	4	1
2	Malangale	1	12	1	2	3	1	0	0	n/a	1	3	4	2	1	3	3	16	3	3	3	1	2	0	0	1	3	2	1
2	Malangale	1	14	2	3	3	1	0	0	n/a	1	4	1	4	5	4	4	22	4	4	3	1	4	0	0	1	4	4	1
2	Malangale	1	14	2	3	3	1	0	0	n/a	1	5	4	4	4	4	4	25	2	4	3	1	4	0	0	1	4	2	4
2	Malangale	0	12	1	2	4	1	0	0	n/a	1	2	1	2	2	3	3	13	3	3	3	1	2	0	0	1	3	2	1
2	Malangale	1	14	2	2	3	1	0	0	n/a	1	4	1	4	4	4	4	21	4	4	3	1	4	0	0	1	4	4	1
2	Malangale	0	12	1	1	3	1	0	0	n/a	1	4	1	4	4	4	4	21	4	3	3	1	4	0	0	1	4	4	1
2	Malangale	0	11	1	1	1	1	0	0	n/a	1	2	1	4	4	3	2	16	2	3	3	3	4	0	0	1	4	2	1
2	Malangale	0	12	1	1	3	1	0	0	n/a	1	4	1	4	4	4	2	19	2	3	3	1	4	0	0	1	4	4	1
2	Malangale	0	11	1	1	1	1	0	0	n/a	1	2	1	4	4	4	4	19	3	3	3	3	3	0	0	1	3	3	1
2	Malangale	1	13	1	3	4	1	0	0	n/a	1	4	2	4	5	4	4	23	4	4	4	2	4	0	0	1	4	4	2
2	Malangale	1	13	1	3	3	1	0	0	n/a	0	3	4	3	2	3	3	18	3	2	2	4	2	0	0	3	1	1	5
2	Malangale	1	13	1	3	3	3	0	0	n/a	1	4	2	4	2	4	4	20	4	4	4	2	4	0	0	1	4	4	1
2	Malangale	0	14	2	3	3	1	0	0	n/a	1	4	2	4	4	4	4	22	4	4	4	2	2	0	0	2	4	4	4
2	Malangale	1	13	1	3	1	1	0	0	n/a	1	4	2	4	5	4	4	23	4	4	4	2	5	0	0	1	5	4	1
2	Malangale	1	13	1	3	3	1	0	0	n/a	1	2	2	2	2	2	2	12	2	2	2	2	2	0	0	1	2	2	2
2	Malangale	0	14	2	3	2	1	0	0	n/a	1	4	2	4	4	4	4	22	4	4	4	2	4	0	0	2	4	4	4
2	Malangale	1	14	2	2	4	1	0	0	n/a	1	4	2	2	1	2	2	13	2	2	2	4	2	0	0	1	2	2	2
2	Malangale	1	14	2	2	4	1	0	0	n/a	1	4	2	4	4	4	5	23	5	5	4	2	5	0	0	1	5	4	2
2	Malangale	0	13	1	3	3	1	0	0	n/a	1	4	2	4	5	4	4	23	4	4	4	2	4	0	0	1	4	4	2
2	Malangale	0	14	2	3	3	1	0	0	n/a	1	4	2	5	5	4	4	24	5	4	4	2	4	0	0	4	4	4	4
2	Malangale	1	13	1	2	3	1	0	0	n/a	1	2	2	2	2	2	2	12	4	2	2	4	2	0	0	1	2	2	2
2	Malangale	0	13	1	3	3	1	0	0	n/a	1	4	2	4	4	4	4	22	4	4	4	2	4	0	0	1	4	4	2
2	Malangale	1	13	1	3	3	1	0	0	n/a	1	4	4	2	2	2	2	16	2	3	3	4	4	0	0	1	3	2	2
2	Malangale	0	14	2	3	3	1	0	0	n/a	1	4	2	4	5	4	4	23	4	4	4	2	4	0	0	1	4	4	2
2	Malangale	0	14	2	3	2	1	0	0	n/a	1	4	2	2	5	4	4	21	4	4	4	2	2	0	0	2	4	4	4
2	Malangale	1	13	1	2	4	1	0	0	n/a	1	4	4	2	2	1	2	15	2	1	2	4	2	0	0	1	2	2	2
2	Malangale	0	13	1	3	3	1	0	0	n/a	1	4	2	4	4	4	4	22	4	4	4	2	4	0	0	1	4	4	2
2	Malangale	0	13	1	3	1	1	0	0	n/a	1	4	2	4	5	4	4	23	4	4	4	2	4	0	0	4	4	4	4
2	Malangale	1	14	2	2	2	3	0	0	n/a	1	2	4	2	2	4	2	16	2	4	4	2	4	0	0	1	4	4	1
2	Malangale	0	14	2	3	2	1	0	0	n/a	1	2	2	2	4	4	4	18	4	4	4	2	4	0	0	1	4	4	2
2	Malangale	1	12	1	2	3	3	0	0	n/a	0	3	1	1	1	3	3	12	3	3	3	5	3	0	0	3	3	2	3
2	Malangale	0	13	1	2	3	1	0	0	n/a	1	2	2	2	2	1	3	12	4	3	3	3	4	0	0	2	4	4	4
2	Malangale	0	14	2	3	3	1	0	0	n/a	1	4	2	4	5	4	4	23	4	4	4	2	4	0	0	1	4	4	2
2	Malangale	1	13	1	2	3	1	0	0	n/a	1	2	2	2	2	2	2	12	2	2	2	4	2	0	0	1	1	1	2
2	Malangale	0	11	1	2	3	1	0	0	n/a	1	4	2	4	1	4	4	19	4	4	4	2	4	0	0	1	4	4	2
2	Malangale	1	11	1	2	3	1	0	0	n/a	1	2	4	2	2	2	2	14	2	2	2	2	2	0	0	1	1	1	2
2	Malangale	0	11	1	2	1	1	0	0	n/a	1	4	2	4	2	4	4	20	4	4	4	2	4	0	0	2	4	4	4
2	Malangale	0	12	1	2	2	1	0	1	River	1	4	2	4	4	4	4	22	4	4	4	2	2	0	0	2	4	4	4
2	Malangale	0	12	1	3	3	1	0	0	n/a	1	4	2	4	4	4	4	22	4	4	4	2	5	0	0	2	4	4	4
2	Malangale	0	12	1	2	3	1	0	0	n/a	1	4	2	4	4	4	4	22	4	4	4	2	4	0	0	2	4	4	4
2	Malangale	0	11	1	2	3	1	0	0	n/a	1	2	2	2	5	3	2	16	3	4	4	2	4	0	0	2	4	4	4
2	Malangale	0	11	1	2	3	1	0	0	n/a	1	4	2	4	5	4	4	23	4	4	4	2	4	0	0	2	4	4	4
2	Malangale	1	13	1	3	3	1	0	0	n/a	1	4	2	2	2	3	2	15	2	3	3	2	4	0	0	1	2	2	2
2	Malangale	0	14	2	2	3	1	0	0	n/a	1	4	2	4	4	4	4	22	4	4	4	2	4	0	0	2	2	4	2
2	Malangale	0	12	1	2	3	3	0	0	n/a	1	4	2	2	4	3	4	19	4	4	4	2	4	0	0	2	4	4	4
2	Malangale	1	13	1	2	3	3	0	0	n/a	1	4	2	4	2	4	4	20	4	4	4	2	4	0	0	1	4	4	2
2	Malangale	0	13	1	2	3	1	0	0	n/a	1	4	2	5	5	5	5	26	5	5	5	2	5	0	0	1	5	5	2
2	Malangale	1	13	1	2	3	1	0	0	n/a	1	4	2	2	1	3	4	16	4	4	4	2	4	0	0	2	4	4	4
2	Malangale	1	14	2	2	3	1	0	0	n/a	1	4	2	4	4	4	4	22	4	4	4	2	4	0	0	1	5	4	2
2	Malangale	0	12	1	2	2	1	0	0	n/a	0	3	4	3	2	2	2	16	2	2	3	2	2	0	0	3	2	2	3
2	Malangale	1	12	1	2	2	1	0	1	Dam	1	4	2	4	5	5	4	24	4	4	4	2	5	0	0	2	4	4	4
2	Malangale	1	11	1	1	4	1	0	0	n/a	1	2	2	4	5	4	4	21	2	4	4	2	2	0	0	1	4	4	2
2	Malangale	0	12	1	2	3	1	0	0	n/a	1	4	2	4	4	4	4	22	4	4	4	2	4	0	0	1	4	4	2
2	Malangale	1	13	1	2	3	1	0	1	River	1	4	2	4	4	5	4	23	4	4	4	2	5	0	0	2	4	4	4
2	Malangale	1	12	1	1	3	1	0	0	n/a	1	2	2	2	2	4	4	16	4	4	4	2	4	0	0	1	2	4	2
2	Malangale	0	12	1	2	3	1	0	0	n/a	1	4	2	4	4	4	4	22	4	4	4	2	4	0	0	1	4	4	2
2	Malangale	1	14	2	3	3	1	0	0	n/a	1	3	2	2	4	5	4	20	4	4	4	3	4	0	0	2	4	4	4
2	Malangale	1	12	1	1	3	1	0	0	n/a	1	2	2	4	5	3	3	19	4	3	3	2	4	0	0	1	2	4	2
2	Malangale	0	13	1	2	3	1	0	0	n/a	1	2	2	2	4	4	4	18	2	4	4	2	2	0	0	1	4	4	2
2	Malangale	1	12	1	2	3	1	0	0	n/a	1	4	2	4	5	4	4	23	4	4	4	2	4	0	0	2	4	4	4
2	Malangale	1	11	1	1	3	1	0	0	n/a	1	4	2	4	4	4	4	22	4	4	4	2	5	0	0	1	5	5	1
2	Malangale	0	11	1	2	3	1	0	0	n/a	1	2	2	2	4	4	4	18	2	4	2	2	2	0	0	1	2	2	2
2	Malangale	0	12	1	2	3	1	0	0	n/a	1	4	2	4	5	4	4	23	4	4	4	2	4	0	0	1	4	4	2
2	Malangale	0	11	1	1	1	1	0	0	n/a	1	4	2	4	2	4	4	20	4	4	4	2	4	0	0	2	4	4	4
2	Malangale	0	13	1	2	3	1	0	0	n/a	0	3	4	3	1	3	3	17	3	3	3	4	3	0	0	3	3	3	3
2	Malangale	1	10	1	1	3	3	0	0	n/a	1	4	4	4	4	4	4	24	4	4	4	2	4	0	0	2	4	4	4
2	Malangale	1	11	1	2	3	1	0	0	n/a	1	4	2	4	4	4	4	22	4	4	4	2	4	0	0	1	4	4	2
2	Malangale	0	11	1	1	3	1	0	0	n/a	1	4	2	4	4	4	4	22	4	4	4	2	4	0	0	2	5	4	4
2	Malangale	1	16	2	3	3	1	0	0	n/a	1	2	2	2	4	4	4	18	4	4	4	2	4	0	0	1	4	4	2
2	Malangale	0	12	1	1	3	3	0	1	River	1	4	2	4	4	4	4	22	4	4	4	2	4	0	0	2	4	4	4
2	Malangale	1	12	1	2	4	1	0	0	n/a	1	4	2	4	4	4	4	22	4	4	4	2	4	0	0	1	4	4	2
2	Malangale	0	11	1	1	3	1	0	0	n/a	1	4	2	4	5	4	4	23	4	4	4	2	4	0	0	1	4	4	2
2	Malangale	0	10	1	1	3	1	0	0	n/a	1	4	2	4	5	4	4	23	4	4	4	2	4	0	0	1	4	4	2
2	Malangale	0	10	1	1	3	1	0	0	n/a	1	2	2	2	5	4	4	19	2	4	4	2	4	0	0	1	4	2	2
2	Malangale	0	11	1	1	3	1	0	0	n/a	1	4	2	4	4	4	4	22	4	4	4	2	4	0	0	1	4	4	2
2	Malangale	0	13	1	3	3	1	0	1	River	1	1	2	1	3	2	1	10	1	3	3	1	1	0	0	1	3	1	2
2	Malangale	0	13	1	3	3	1	0	0	n/a	1	4	5	4	4	4	4	25	4	2	3	2	5	0	0	1	5	1	2
2	Malangale	0	13	1	3	3	1	0	0	n/a	1	4	1	5	5	4	4	23	4	4	3	2	5	0	0	1	5	4	2
2	Malangale	0	13	1	2	3	1	0	1	Pond	1	4	2	1	2	2	1	12	2	2	3	2	1	0	0	1	1	1	1
2	Malangale	0	13	1	2	3	1	0	0	n/a	1	1	2	1	2	2	1	9	1	1	3	1	1	0	0	1	1	1	1
2	Malangale	0	12	1	2	3	1	0	0	n/a	1	4	2	5	4	4	4	23	4	4	3	2	5	0	0	1	4	4	1
2	Malangale	0	14	2	3	3	1	0	0	n/a	0	2	5	1	2	3	1	14	1	5	3	1	4	0	0	1	4	1	4
2	Malangale	0	12	1	2	1	1	0	0	n/a	1	1	2	4	4	4	4	19	4	2	3	2	4	0	0	1	4	4	4
2	Malangale	0	11	1	2	4	1	0	1	River	1	4	2	1	2	4	2	15	4	4	3	2	4	0	0	1	4	4	4
2	Malangale	0	14	2	3	3	1	0	0	n/a	1	2	2	1	1	4	1	11	2	4	3	2	1	0	0	1	4	2	2
2	Malangale	0	12	1	2	3	1	0	0	n/a	0	2	4	1	1	4	2	14	2	3	3	1	2	0	0	1	3	2	2
2	Malangale	0	14	2	3	3	1	0	0	n/a	0	2	4	1	1	3	1	12	2	2	3	2	3	0	0	1	3	2	2
2	Malangale	0	12	1	2	3	1	0	0	n/a	1	4	2	2	2	2	2	14	2	2	3	2	1	0	0	1	1	1	2
2	Malangale	0	12	1	2	3	1	1	0	n/a	0	2	5	1	2	4	2	16	2	4	3	2	1	0	0	1	4	1	2
2	Malangale	0	12	1	1	3	1	0	0	n/a	0	2	2	1	2	4	1	12	2	3	3	2	4	0	0	1	3	1	2
2	Malangale	0	10	1	1	1	1	0	0	n/a	1	2	2	2	2	4	2	14	2	4	3	2	4	0	0	1	4	2	2
2	Mkula	0	10	1	1	1	1	0	0	n/a	1	2	2	2	2	4	2	14	2	4	3	2	1	0	0	1	4	2	2
2	Mkula	0	11	1	1	3	1	0	1	River	1	4	2	2	2	4	2	16	2	4	3	2	2	0	0	1	4	2	2
2	Mkula	0	11	1	1	3	1	0	1	River	1	4	2	4	5	4	4	23	4	4	3	2	4	0	0	1	4	4	2
2	Mkula	1	15	2	3	3	1	0	0	n/a	0	2	4	2	2	4	2	16	2	4	3	2	2	0	0	2	4	2	2
2	Mkula	0	15	2	3	3	1	0	0	n/a	1	1	2	2	5	4	2	16	2	4	3	2	2	0	0	1	4	2	2
2	Lutubiga	1	15	2	3	3	1	0	0	n/a	1	4	2	4	4	4	4	22	4	5	3	1	4	0	0	1	5	4	1
2	Lutubiga	0	16	2	3	3	1	0	1	Pond	1	4	1	5	4	4	4	22	4	5	3	1	4	0	0	2	4	4	2
2	Lutubiga	1	15	2	3	2	1	0	0	n/a	0	1	4	2	2	3	2	14	2	3	3	2	2	0	0	1	3	1	2
2	Lutubiga	1	15	2	3	3	1	0	0	n/a	0	1	4	1	2	3	1	12	1	2	3	2	1	0	0	2	3	1	4
